# Supplementary material for: Functional Quality and Radical Scavenging Activity of Selected Watermelon (Citrullus lanatus (Thunb.) Mansfeld) Genotypes as Affected by Early and Full Cropping Seasons
Source: Plants (Basel). 2023 Apr 28;12(9):1805. doi: 10.3390/plants12091805 (PMC10181218; doi:10.3390/plants12091805)
Supplement: Supplementary file 1 [file plants-12-01805-s001.zip]

Archive with 1 entries (1 files):
- plants-2282996-supplementary.pdf
